# Supplementary material for: HSPIR: a manually annotated heat shock protein information resource
Source: Bioinformatics. 2012 Aug 24;28(21):2853–5. doi: 10.1093/bioinformatics/bts520 (PMC3476333; doi:10.1093/bioinformatics/bts520)
Supplement: Supplementary Data [file supp_bts520_Supplementary_table_1.xls]

## Sheet: Sheet1
List of UniProt IDS and corresponding species used for initial dataset
UniProt ID	Species
sHsp
P02489	Homo sapiens
P02511	Homo sapiens
O14558	Homo sapiens
P04792	Homo sapiens
Q16082	Homo sapiens
Q12988	Homo sapiens
Q9UBY9	Homo sapiens
Q9UJY1	Homo sapiens
Q9BQS6	Homo sapiens
P97541	Rattus novergicus
P23928	Rattus novergicus
P24623	Rattus novergicus
O35878	Rattus novergicus
P42930	Rattus novergicus
Q9QZ58	Rattus novergicus
Q9EPX0	Rattus novergicus
Q5EBG6	Mus musculus
P23927	Mus musculus
P24622	Mus musculus
P14602	Mus musculus
Q99PR8	Mus musculus
Q9QZ57	Mus musculus
P35385	Mus musculus
Q9JK92	Mus musculus
Q9DAM3	Mus musculus
Q61999	Mus musculus
Q05713	Gallus gallus
P02504	Gallus gallus
Q00649	Gallus gallus
P06581	Caenorhabditis elegans
P02513	Caenorhabditis elegans
Q20363	Caenorhabditis elegans
P06582	Caenorhabditis elegans
P22979	Drosophila melanogaster
P02516	Drosophila melanogaster
P05812	Drosophila melanogaster
P02517	Drosophila melanogaster
P82147	Drosophila melanogaster
P02518	Drosophila melanogaster
P02515	Drosophila melanogaster
P13853	Arabidopsis thaliana
Q9LNW0	Arabidopsis thaliana
P19037	Arabidopsis thaliana
P19036	Arabidopsis thaliana
P29830	Arabidopsis thaliana
O81822	Arabidopsis thaliana
Q9SYG1	Arabidopsis thaliana
O49710	Arabidopsis thaliana
Q9FIT9	Arabidopsis thaliana
Q38806	Arabidopsis thaliana
Q9FHQ3	Arabidopsis thaliana
P31170	Arabidopsis thaliana
Q9FGM9	Arabidopsis thaliana
Q9SSQ8	Arabidopsis thaliana
Q940Y3	Arabidopsis thaliana
P15992	Saccharomyces cerevisiae
Q12329	Saccharomyces cerevisiae
P40920	Aspergillus nidulans
P12811	Chlamydomonas reinhardtii
P0C054	Escherichia coli K12
P0C058	Escherichia coli K12
Q03928	Clostridium acetobutylicum
P02509	Squalus acanthias
P06904	Alligator mississippiensis
P02512	Squalus acanthias
Q05557	Anas platyrhynchos
P0A5B7	Mycobacterium tuberculosis
P80485	Streptococcus thermophilus
HSP40
Q96EY1	Homo sapiens
P31689	Homo sapiens
O60884	Homo sapiens
Q8WW22	Homo sapiens
O75953	Homo sapiens
P25685	Homo sapiens
Q9UDY4	Homo sapiens
P25686	Homo sapiens
Q9UBS3	Homo sapiens
Q99543	Homo sapiens
Q99615	Homo sapiens
P63036	Rattus norvegicus
Q6TUG0	Rattus norvegicus
Q7TQ20	Rattus norvegicus
Q6AYU3	Rattus norvegicus
P63037	Mus musculus
Q99M87	Mus musculus
Q9QYJ0	Mus musculus
Q9JMC3	Mus musculus
Q9QYJ3	Mus musculus
Q99KV1	Mus musculus
Q9D832	Mus musculus
O89114	Mus musculus
Q9QYI5	Mus musculus
O54946	Mus musculus
P54103	Mus musculus
Q9QYI3	Mus musculus
Q9QYI4	Mus musculus
P60904	Mus musculus
P59041	Mus musculus
Q8TA83	Caenorhabditis elegans
Q8MPX3	Caenorhabditis elegans
P91454	Caenorhabditis elegans
Q27237	Drosophila melanogaster
Q24133	Drosophila melanogaster
Q03751	Drosophila melanogaster
P92029	Drosophila melanogaster
Q9TVP3	Drosophila melanogaster
Q9VGR7	Drosophila melanogaster
Q9VXT2	Drosophila melanogaster
Q94AW8	Arabidopsis thaliana
P42825	Arabidopsis thaliana
Q38813	Arabidopsis thaliana
Q8GYX8	Arabidopsis thaliana
Q39079	Arabidopsis thaliana
Q6XL73	Arabidopsis thaliana
Q9ZSY2	Arabidopsis thaliana
Q9FL54	Arabidopsis thaliana
Q8VXV4	Arabidopsis thaliana
Q9SDN0	Arabidopsis thaliana
Q9FH28	Arabidopsis thaliana
Q9SAG8	Arabidopsis thaliana
Q9FYB5	Arabidopsis thaliana
Q0WTI8	Arabidopsis thaliana
P25294	Saccharomyces cerevisiae
P25491	Saccharomyces cerevisiae
P48353	Saccharomyces cerevisiae
P47138	Saccharomyces cerevisiae
P39101	Saccharomyces cerevisiae
P40564	Saccharomyces cerevisiae
P25303	Saccharomyces cerevisiae
P53940	Saccharomyces cerevisiae
P53863	Saccharomyces cerevisiae
P39102	Saccharomyces cerevisiae
P40358	Saccharomyces cerevisiae
P14906	Saccharomyces cerevisiae
P43613	Saccharomyces cerevisiae
P52868	Saccharomyces cerevisiae
P46997	Saccharomyces cerevisiae
P32527	Saccharomyces cerevisiae
P53193	Saccharomyces cerevisiae
P35191	Saccharomyces cerevisiae
P42834	Saccharomyces cerevisiae
Q12350	Saccharomyces cerevisiae
P08622	Escherichia coli K12
P36659	Escherichia coli K13
P31680	Escherichia coli K14
P0A6L9	Escherichia coli K15
P17631	Bacillus subtilis
DnaJ like protein
P42949	Saccharomyces cerevisiae
Q9Y3D7	Homo sapiens
Q9CQV1	Mus musculus
Q9C1W5	Schizosaccharomyces pombe
Q5XGJ0	Xenopus tropicalis
Q6PBL0	Danio rerio
Q5M995	Xenopus laevis
Q6NTU3	Xenopus laevis
HSP60
P10809	Homo sapiens
Q9NPJ1	Homo sapiens
Q99832	Homo sapiens
P17987	Homo sapiens
P78371	Homo sapiens
P50991	Homo sapiens
P48643	Homo sapiens
P40227	Homo sapiens
Q92526	Homo sapiens
P50990	Homo sapiens
P63039	Rattus norvegicus
Q7TPB1	Rattus norvegicus
P28480	Rattus norvegicus
Q6P502	Rattus norvegicus
Q68FQ0	Rattus norvegicus
P63038	Mus musculus
Q9JI70	Mus musculus
P11983	Mus musculus
P80314	Mus musculus
P80318	Mus musculus
P80316	Mus musculus
P80315	Mus musculus
Q61390	Mus musculus
P80317	Mus musculus
P80313	Mus musculus
P42932	Mus musculus
Q5ZL72	Gallus gallus domesticus
Q5ZJK8	Gallus gallus domesticus
Q5ZJ54	Gallus gallus domesticus
Q6EE31	Gallus gallus domesticus
P50140	Caenorhabditis elegans
P47209	Caenorhabditis elegans
P47208	Caenorhabditis elegans
P41988	Caenorhabditis elegans
Q9N358	Caenorhabditis elegans
P47207	Caenorhabditis elegans
P46550	Caenorhabditis elegans
O02649	Drosophila melanogaster
Q9VMN5	Drosophila melanogaster
P12613	Drosophila melanogaster
P48605	Drosophila melanogaster
Q9VPS5	Drosophila melanogaster
P21240	Arabidopsis thaliana
P21238	Arabidopsis thaliana
Q9LJE4	Arabidopsis thaliana
Q9C667	Arabidopsis thaliana
Q56XV8	Arabidopsis thaliana
C0Z361	Arabidopsis thaliana
Q93ZM7	Arabidopsis thaliana
Q8L7B5	Arabidopsis thaliana
P29197	Arabidopsis thaliana
P28769	Arabidopsis thaliana
O04450	Arabidopsis thaliana
P19882	Saccharomyces cerevisiae
P38228	Saccharomyces cerevisiae
P42943	Saccharomyces cerevisiae
P12612	Saccharomyces cerevisiae
P39076	Saccharomyces cerevisiae
P47079	Saccharomyces cerevisiae
P40413	Saccharomyces cerevisiae
P39079	Saccharomyces cerevisiae
P39077	Saccharomyces cerevisiae
P39078	Saccharomyces cerevisiae
Q5B041	Aspergillus nidulans
Q42694	Chlamydomonas reinhardtii
Q42693	Chlamydomonas reinhardtii
P0A6F5	Escherichia coli
P28598	Bacillus subtilis
Q4K764	Pseudomonas fluorescens
P0A335	Streptococcus pneumoniae
P30718	Pseudomonas aeruginosa
P48216	Pseudomonas putida
P31681	Chlamydia pneumoniae
P0A518	Mycobacterium tuberculosis
P35862	Bradyrhizobium japonicum
P63766	Staphylococcus aureus
Q59322	Chlamydia muridarum
cpn10 Gro-ES
P61604	Homo sapiens
Q64433	Mouse
P34893	A.thaliana
P28599	B.subtilis
Q4K763	P.flurorescens
P09621	Mycobacterium tuberculosis
P26772	Rattus norvegicus
P0A6F9	Escherichia coli K12
P61493	Thermus thermophilus
HSP70
P34931	Homo sapiens
P17066	Homo sapiens
P08107	Homo sapiens
P11142	Homo sapiens
P38646	Homo sapiens
P11021	Homo sapiens
O95757	Homo sapiens
Q0VDF9	Homo sapiens
P34932	Homo sapiens
O43301	Homo sapiens
Q90473	Danio rerio
Q5RGE6	Danio rerio
Q7ZUW2	Danio rerio
P55063	Rattus norvegicus
Q07439	Rattus norvegicus
P63018	Rattus norvegicus
P14659	Rattus norvegicus
P48721	Rattus norvegicus
P06761	Rattus norvegicus
Q6AYB4	Rattus norvegicus
O88600	Rattus norvegicus
O35162	Rattus norvegicus
O35162	Mus musculus
P16627	Mus musculus
Q61696	Mus musculus
P08106	Gallus gallus domesticus
O73885	Gallus gallus domesticus
Q90593	Gallus gallus domesticus
Q5ZM98	Gallus gallus domesticus
Q5ZLK7	Gallus gallus domesticus
P20163	Caenorhabditis elegans
P09446	Caenorhabditis elegans
P27420	Caenorhabditis elegans
P11141	Caenorhabditis elegans
Q05036	Caenorhabditis elegans
P02825	Drosophila melanogaster
Q9BIS2	Drosophila melanogaster
P82910	Drosophila melanogaster
Q8INI8	Drosophila melanogaster
Q9VG58	Drosophila melanogaster
P29843	Drosophila melanogaster
Q9VG58	Drosophila melanogaster
P11147	Drosophila melanogaster
P29844	Drosophila melanogaster
P11146	Drosophila melanogaster
P29845	Drosophila melanogaster
O65719	Arabidopsis thaliana
Q9LHA8	Arabidopsis thaliana
P22953	Arabidopsis thaliana
P22954	Arabidopsis thaliana
Q9S9N1	Arabidopsis thaliana
Q9C7X7	Arabidopsis thaliana
Q39043	Arabidopsis thaliana
Q9LKR3	Arabidopsis thaliana
Q8H1B3	Arabidopsis thaliana
Q9LDZ0	Arabidopsis thaliana
Q8GUM2	Arabidopsis thaliana
Q9STW6	Arabidopsis thaliana
Q9SAB1	Arabidopsis thaliana
Q9S7C0	Arabidopsis thaliana
Q9SKY8	Arabidopsis thaliana
P09435	Saccharomyces cerevisiae
P22202	Saccharomyces cerevisiae
P10592	Saccharomyces cerevisiae
P32589	Saccharomyces cerevisiae
P38788	Saccharomyces cerevisiae
Q5B2V1	Aspergillus nidulans
Q5B0C0	Aspergillus nidulans
P0A6Y8	Escherichia coli
P0A6Z1	Escherichia coli
P77319	Escherichia coli
P17820	Bacillus subtilis
HSP90
P14625	Homo sapiens
P08238	Homo sapiens
P07900	Homo sapiens
Q12931	Homo sapiens
Q95M18	Bos tarus
Q76LV2	Bos tarus
Q76LV1	Bos tarus
Q2TBI4	Bos tarus
Q90474	Danio rerio
O57521	Danio rerio
Q66HD0	Rattus norvegicus
P34058	Rattus norvegicus
Q5XHZ0	Rattus norvegicus
P82995	Rattus norvegicus
P08113	Mus musculus
P11499	Mus musculus
Q9CQN1	Mus musculus
P07901	Mus musculus
P08110	Gallus gallus domesticus
Q04619	Gallus gallus domesticus
Q18688	Caenorhabditis elegans
P02828	Drosophila melanogaster
O03986	Arabidopsis thaliana
P27323	Arabidopsis thaliana
P51818	Arabidopsis thaliana
P55737	Arabidopsis thaliana
Q9STX5	Arabidopsis thaliana
Q07078	Oryza sativa
Q69QQ6	Oryza sativa
A2YWQ1	Oryza sativa
P02829	Saccharomyces cerevisiae
P15108	Saccharomyces cerevisiae
P20147	P. falciparum
P0A6Z3	Escherichia coli
P22359	Vibrio cholera
Q83EL0	Coxiella burnetii
HSP100
Q9H078	Homo sapiens
O76031	Homo sapiens
Q5E9N5	Bos tarus
Q503W7	Danio rerio
Q7ZZ25	Danio rerio
Q5U2U0	Rattus norvegicus
Q9WTT2	Rattus norvegicus
Q9JHS4	Mus musculus
Q60649	Mus musculus
Q28076	Bos tarus
P42730	Arabidopsis thaliana
Q8VYJ7	Arabidopsis thaliana
Q9LF37	Arabidopsis thaliana
Q9FI56	Arabidopsis thaliana
Q9SXJ7	Arabidopsis thaliana
P42762	Arabidopsis thaliana
F4JVJ1	Arabidopsis thaliana
P46523	Brassica napus
Q6F2Y7	Oryza sativa subsp. japonica
P35100	Pisum sativum
P31539	Saccharomyces cerevisiae
P33416	Saccharomyces cerevisiae
O94641	Schizosaccharomyces pombe
O74402	Schizosaccharomyces pombe
P31540	Neurospora crassa
P0ABH9	Escherichia coli
P63284	Escherichia coli
P0A6H5	Escherichia coli
Q9I742	Pseudomonas aeruginosa
P53532	Corynebacterium glutamicum
Q9RA63	Thermus thermophilus
P37571	Bacillus subtilis
O31673	Bacillus subtilis
Q9S5Z2	Lactococcus lactis subsp. cremoris
Q2FV74	Staphylococcus aureus
Q99R88	Staphylococcus aureus
Q7A3F4	Staphylococcus aureus
List of PDB IDs and and corresponding species used for initial dataset
PDB	Organisms
sHsp
1GME	Triticum aestivum
1SHS	Methanocaldococcus jannaschii
2BOL	Taenia saginata
2KLR	Homo sapiens
2WJ5	Rattus novergicus
2WJ7	Homo sapiens
3GLA	Xanthomonas citri
3L1F	Bos tarus
3N3E	Danio rerio
3Q9P	Homo sapiens
HSP40
2QWO	Bos tarus
1N4C	Bos tarus
2KQX	Escherichia coli K-12
1XBL	Escherichia coli
1WJZ	Mus musculus
2YS8	Homo sapiens
2YUA	Homo sapiens
2QSA	Caenorhabditis elegans
2PF4	Simian virus 40
2O37	Saccharomyces cerevisiae
HSP60
3M6C	Mycobacterium tuberculosis H37Rv
1SJP	Mycobacterium tuberculosis
1PF9	Escherichia coli
1WE3	Thermus thermophilus
1SRV	Thermus thermophilus
3KFB	Methanococcus maripaludis
3KO1	Acidianus tengchongensis
3P9D	Saccharomyces cerevisiae
3KTT	Bos tarus
1Q2V	Thermococcus strain KS-1
Cpn10_GroES
1PF9	Escherichia coli O157:H7
1PCQ	Escherichia coli K-12
1P3H	Mycobacterium tuberculosis
1WE3	Thermus thermophilus
1WNR	Thermus thermophilus
3NX6	Xanthomonas oryzae pv. Oryzae
HSP70
2KHO	Escherichia coli K-12
3N8E	Homo sapiens
3LDL	Homo sapiens
1S3X	Homo sapiens
3QFP	Saccharomyces cerevisiae
2P32	Caenorhabditis elegans
1NGA	Bos tarus
1YUW	Bos tarus
3LDQ	Homo sapiens
3KVG	Cryptosporidium parvum iowa II
HSP90
2IOP	Escherichia coli
2IOQ	Escherichia coli
2CG9	Saccharomyces cerevisiae
2CGE	Saccharomyces cerevisiae
2O1U	Canis lupus familiaris
2O1V	Canis lupus familiaris
1OSF	Homo sapiens
3Q6M	Homo sapiens
3PRY	Homo sapiens
3OPD	Trypanosoma brucei brucei
3Q5J	Leishmania major
2XCM	Hordeum vulgare
3PEH	Plasmodium falciparum (isolate 3D7)
3K60	Plasmodium falciparum (isolate 3D7)
HSP100
3ZRI	Vibrio cholerae V52
1K6K	Escherichia coli
1KHY	Escherichia coli
1YYF	Escherichia coli
1QVR	Thermus thermophilus
2K77	Bacillus subtilis
1KSF	Escherichia coli
1JBK	Escherichia coli
1QVR	Thermus thermophilus
2R62	Helicobacter pylori
1OFH	Haemophilus influenzae Rd KW20
1KYI	Haemophilus influenzae Rd KW20
2P65	Plasmodium falciparum
1SXJ	Saccharomyces cerevisiae
2QP9	Saccharomyces cerevisiae
1R7R	Mus musculus
1XWI	Homo sapiens
2ZAM	Mus musculus
1UM8	Helicobacter pylori
